# Supplementary material for: Genome-Wide Identification and Expression Profiling of the SPL Transcription Factor Family in Response to Abiotic Stress in Centipedegrass
Source: Plants (Basel). 2024 Dec 28;14(1):62. doi: 10.3390/plants14010062 (PMC11723030; doi:10.3390/plants14010062)
Supplement: Supplementary file 1 [file plants-14-00062-s001.zip › Supplementary Table S1.xlsx]

## Sheet: salt stress
	internal reference gene	EoSPL11	EoSPL9	EoSPL5	EoSPL3	EoSPL10	EoSPL16	EoSPL17	EoSPL14	EoSPL19	EoSPL2	E0SPL8	EoSPL13	EoSPL7	EoSPL1	EoSPL11
0	28.05	32.62	30.22	33.84	30.27	29.35	26.52	30.05	34.45	35.57	31.31	31.68	27.14	35.24	27.04	32.62
	27.84	32	30.13	33.46	30.07	29.24	26.38	30.24	35.98	34.85	31.02	31.94	27.8	35.49	27.19	32
	27.59	32.87	30.84	33.98	30.03	28.98	26.46	30.12	34.21	34.65	31.24	31.98	27.19	35.54	27.27	32.87
0.5	27.06	32.51	30.13	34.06	30.2	31.05	25.68	29.07	34.58	34.41	30.59	31.07	26.08	35.96	26.64	32.51
	27.03	31.44	30.84	34	30.06	31.65	26	29.03	34.41	34.27	30.41	31.36	26.06	35.74	26.28	31.44
	26.72	31	30.34	34.19	30.19	31.77	25.84	29.36	34.27	34.13	29.85	31.06	25.96	35.72	26.19	31
1.5	25.41	32.65	32.45	33.54	30.41	34.93	30.31	34.05	33.77	35.68	30.24	32.23	32.16	35.85	32.04	32.65
	25.54	32.65	32.59	33.58	30.58	34.89	30.3	34.03	33.79	35.17	29.85	32.66	31.43	35.88	32.3	32.65
	25.79	33.2	32.44	33.46	30.54	34.85	30.05	33.97	33.59	35.41	30.01	31.92	31.81	35.98	31.35	33.2
3	27.8	31.87	31.39	34.25	31.26	29.3	26.8	31.5	32.08	33.72	31.24	30.84	28.21	35.42	29.85	31.87
	27.58	31.95	31.13	34.28	31.67	30.52	26.88	31.24	32.41	33.98	31.28	30.99	28.34	35.58	30.21	31.95
	27.74	31.94	31.62	34.27	31.05	31.05	26.83	31.42	32.05	33.72	30.92	31.35	28.24	35.54	29.65	31.94
6	29.07	30.98	35.65	35.61	33.01	33.26	29.85	33.61	35.34	35.63	34.07	32.63	30.22	35.98	31.36	30.98
	28.76	31.58	35.13	35.41	33.66	33.24	30.34	34.36	35.36	35.02	34.2	33.13	30.82	35.88	30.76	31.58
	28.98	31.13	35.07	35.59	33.24	32.71	28.91	33.57	35.58	34.94	33.19	35.36	31.21	35.94	31.03	31.13
12	26.19	30.05	34.08	33.67	29.05	30.89	25.18	33.17	32.34	33.13	30.24	27.84	25.87	34.11	28.59	30.05
	26.42	30.47	34.43	33.44	29.24	33.89	24.88	32.44	31.88	31.96	30.76	27.76	25.29	33.41	28.66	30.47
	26.27	29.79	35.14	34.03	29.15	31.85	24.93	32.83	32.35	31.9	30.31	27.78	25.13	33.58	28.32	29.79
24	28.94	30.52	32.59	34.64	30.41	33.22	28.35	31.12	33.98	34.42	33.97	32.08	29.75	34.61	34.57	30.52
	29.09	30.43	32.93	34.58	31.24	33.69	28.13	30.89	33.88	34.77	33.74	31.09	29.94	34.58	34.16	30.43
	28.83	30.8	33.17	34.31	31.12	32.8	28.16	31.48	33.8	35.02	33.51	31.91	30.56	34.41	32.72	30.8
48	28.03	29.18	34.03	32.02	28.37	28.76	25.53	32.16	32.53	33.61	31.89	28.34	26.75	32.42	27.94	29.18
	27.83	29.43	33.88	32.66	28.6	28.58	26.13	32.66	32.6	32.86	31.87	28.42	26.44	32.58	27.54	29.43
	27.72	29.2	33.98	32.25	28.73	28.14	25.79	33.04	32.35	33.02	32.2	28.35	26.57	32.52	27.89	29.2
72	28.18	31.55	35.02	33.73	28.84	28.29	25.35	34.15	32.72	32.31	31.2	28.48	26.83	33.98	29.41	31.55
	28.91	32.16	34.93	33.38	28.74	28.2	25.23	34.28	32.42	32.56	31.57	28.56	26.53	33.51	29.33	32.16
	28.58	31.17	34.98	33.98	28.56	28.53	25.68	34.27	32.86	32.07	31.02	28.84	26.93	33.72	29.49	31.17

## Sheet: drought stress
	internal reference gene	SPL15	SPL9	SPL5	SPL3	SPL10	SPL16	SPL17	SPL14	SPL19	SPL2	SPL8	SPL13	SPL7	SPL1	SPL11
0	28.05	30.23	31.73	35.7	32.36	31.35	29.98	31.05	35.59	35.21	32.98	31.68	30.39	34.21	31.38	32.93
	27.84	30.19	31.9	35.88	32.41	31.24	29.29	31.24	35.47	35.11	33.02	31.94	30.22	34.49	31.47	32.38
	27.59	30.31	31.74	35.72	32.5	31.5	29.4	31.12	35.45	34.98	33.11	31.98	30.33	34.11	30.98	32.59
0.5	28.5	31.19	32.52	36.39	34.65	33.13	28.64	32.01	36.19	36.26	33.74	33.5	31.52	34.77	32.87	34.04
	28.6	31.42	32.73	36.01	35.23	33.27	28.52	31.72	35.98	36.32	33.54	33.31	31.27	34.99	32.8	34.53
	28.72	31.58	32.72	35.95	34.88	33.8	28.81	32.16	35.9	36.48	33.8	33.3	31.45	34.8	32.34	34.63
1.5	29.38	31.31	32.74	36.98	33.65	33.32	28.98	32.27	36.77	37.2	34.36	33.27	30.31	35.77	32.98	33.69
	29.4	32.32	32.59	36.7	33.26	33.05	28.89	32.56	36.59	37.94	34.37	33.62	30.37	35.6	32.85	33.42
	29.32	31.77	32.9	36.8	33.4	33.46	28.96	32.21	36.84	37.4	34.62	33.03	30.65	35.59	32.8	33.09
3	27.74	30.23	32.11	36.23	33.07	32.24	27.46	30.68	35.5	36.06	32.33	32.05	30.47	36.18	31.73	31.7
	28.05	30.08	31.9	35.88	32.88	32.28	27.67	30.31	35.77	35.8	32.7	32.56	29.94	36.3	31.48	31.96
	28.03	29.84	32.08	35.98	32.75	32.28	27.81	30.24	35.64	35.98	32.61	32.27	30.11	35.98	31.3	31.62
6	28.04	32.32	33.01	35.7	34.4	32.74	28.58	33	35.88	35.98	32.91	31.98	30.14	36.4	32.51	31.57
	27.63	31.61	33.83	35.8	34.82	32.38	28.96	33.01	35.74	36.25	33.11	32.14	30.33	36.49	32.08	31.76
	27.77	31.42	32.76	35.98	34.03	32.97	28.49	32.91	35.84	35.8	33.29	32.24	30.24	36.01	32.23	32.11
12	28.47	30.52	31.57	35.28	32.09	32.06	27.46	31.61	36	36.22	32.98	31.95	28.91	35.52	32.2	32.33
	28.3	30.53	32.23	35.19	32.32	32.49	27.59	31.47	36.21	36.42	33.1	31.36	29.11	35.14	32.65	32.8
	28.32	31.08	31.72	35.15	32.58	32.01	27.8	31.8	36.11	36.5	33.36	31.08	29.15	34.8	32.38	32.7
24	28.11	29.08	30.6	34.7	32.58	31.46	27.43	30.59	36.09	36.06	34.33	30.59	28.23	33.98	32.09	33.01
	28.24	29.31	30.5	34.32	32.58	31.45	27.6	30.42	36.17	35.84	33.54	30	27.95	34.24	32.31	33.21
	27.77	29.56	30.43	34.88	32.4	31.03	27.69	30.73	36.24	36.13	33.2	30.47	28.39	34.11	31.88	33.26
48	28.45	31.74	33.24	35.3	35.38	32.45	28.25	33.59	36.21	36.88	35.03	31.11	30.3	35.98	34.66	33.76
	28.45	31.48	32.83	35.28	35.88	32.58	28.72	33.52	36.17	36.74	34.54	31.18	30.1	36.11	33.43	33.3
	28.83	31.27	33.15	35.8	35.09	32.25	28.43	33.3	36.45	36.98	34.55	31.47	30.3	36.21	34.98	33.98
72	29.19	33.13	32.91	36.9	33.89	32.49	29.84	34.88	36.47	36.53	35.54	35.49	30.83	36.45	33.2	34.3
	29.09	32.78	33.08	36.87	34.23	32.68	30.14	34.7	36.77	36.78	35.67	34.97	31.56	36.77	33.71	34.04
	29.09	33.31	33.16	38.8	34.63	32.58	30.1	35.09	36.24	36.45	35.85	34.47	31.11	36.21	33.21	34.71

## Sheet: glufosinate ammonium stress
	internal reference gene	SPL15	SPL9	SPL5	SPL3	SPL10	SPL16	SPL17	SPL14	SPL19	SPL2	SPL8	SPL13	SPL7	SPL1	SPL11
0	29.99	31.89	30.53	32.84	28.98	27.07	27.36	30.05	36.45	35.57	31.31	32.01	29.76	35.24	29.21	32.62
	29.99	32.61	30.41	33.46	29.07	27.7	27.91	30.24	36.77	34.85	31.02	31.76	29.89	35.49	29.26	32.61
	30.01	31.93	29.98	32.98	29.32	27.59	27.83	30.12	36.74	34.65	31.24	31.98	29.67	35.54	28.98	32.87
0.5	30.72	32.66	32.41	33.29	28.98	28.03	28.03	31.36	36.77	35.55	32.46	32.81	31.37	36.49	31.23	33.54
	30.87	32.99	32.39	33.31	29.14	27.23	28.69	31.01	36.86	35.46	32.49	33.05	31.46	36.74	31.08	33.71
	30.44	32.55	32.4	33.27	29.27	27.7	28.28	31.25	36.8	35.48	32.74	32.76	31.41	36.48	30.97	33.45
1.5	25.86	26.25	29.46	31.21	28.35	26.48	24.33	27.07	31.47	33.21	30.18	27.48	25.86	34.24	33.32	31.88
	25.82	26.36	29.3	30.83	28.34	26.8	24.01	28.15	31.86	33.04	30.59	27.35	25.83	34.11	32.67	31.74
	25.88	26.33	29.2	31.15	28.72	26.12	24.85	28.17	31.35	33.11	29.32	27.37	26.2	33.88	34.96	31.66
3	26.21	29.66	34.5	28.42	28.73	27.88	25.61	32.06	32.78	33.21	34.65	33.12	30.88	34.98	36.41	32.51
	26.48	29.02	34.09	28.49	28.5	27.01	25.8	32.92	32.66	33.19	35.38	33.12	30.94	34.75	33.27	32.88
	26.61	29.48	34.36	28.44	28.43	27.17	25.16	32.14	32.61	33.01	35.42	33.31	30.72	35.21	33.76	32.71
6	33.01	32.88	36.75	33.33	29.38	27.72	28.65	36.02	37.58	36.9	35.42	34.64	35.72	37.98	33.63	35.94
	32.88	32.98	36.39	33.67	29.83	27.72	28.25	36.14	37.77	37.19	35.21	34.17	35.11	37.8	33.12	35.88
	32.95	32.9	36.55	33.27	29.29	27.59	28.36	36.21	37.8	36.8	35.58	34.36	35.74	37.9	33.41	35.74
12	28.75	31.12	33.15	29.35	28.03	24.4	25.01	32.55	36.48	36.39	32.09	32.47	31.84	35.49	31.14	34.48
	28.8	31.03	32.56	29.54	26.61	24.05	25.93	32.81	36.43	36.37	33.13	32.17	31.39	35.75	31.74	34.62
	29.01	31.71	32.27	29.83	27.72	24.37	25.83	31.59	36.36	36.25	33.48	32.67	31.05	35.68	31.47	34.36
24	25.43	32.03	35.32	28.54	28.21	22.87	26.16	29.21	36.21	33.47	33.67	31.92	29.78	35.19	31.97	32.42
	25.25	31.59	36.49	28.46	27.27	23.52	26.38	29.11	36.36	33.48	33.5	33.84	30.66	35.21	32.25	31.7
	25.23	31.85	35.56	28.95	26.75	22.97	26.24	29.25	36.43	33.58	32.45	32.68	29.94	35.01	32.44	31.87
48	23.71	30.54	32.49	28.53	27.1	22.29	25.41	31.87	35.66	33.16	29.95	31.8	30.06	34.01	32.71	30.36
	23.68	30.52	32.43	27.62	27.48	21.74	25.18	31.75	35.15	33.45	30.56	31.27	29.58	33.98	32.38	31.07
	23.88	31.11	32.59	28.02	27.04	21.78	25.16	31.31	35.63	33.87	30.23	31.9	29.73	33.88	32.29	30.54
72	25.94	31.39	34.35	27.98	26.83	22.19	25.08	30.31	35.95	36.43	35.72	32.93	31.45	35.04	33.16	32.07
	26.04	30.43	35.16	27.91	27.57	22.43	24.82	30.29	36.01	36.23	35.13	33.51	31.03	35.11	33.82	33.44
	25.98	31.11	34.75	27.65	27.22	22.16	24.68	30.43	36.24	36.47	34.02	32.94	31.33	35.06	33.37	32.79

## Sheet: aluminum stress
	internal reference gene	SPL15	SPL9	SPL5	SPL3	SPL10	SPL16	SPL17	SPL14	SPL19	SPL2	SPL8	SPL13	SPL7	SPL1	SPL11
0	24.56	33.11	32.98	33.84	31.27	30.33	29.24	30.05	36.11	34.57	31.31	31.62	29.11	35.24	29.8	33.12
	24.4	32.98	32.74	33.74	31.07	30.07	29.48	30.24	35.98	34.85	31.02	31.88	29.37	35.49	29.09	33.87
	24.32	32.84	32.59	33.98	31.03	30.13	29.06	30.12	36.21	34.65	31.24	31.74	29.57	35.54	29.42	33.41
0.5	25.75	34.54	34.74	36.03	30.97	31.56	31.46	32.8	36.4	36.4	33.22	33.39	30.87	35.72	31.87	31.98
	25.72	34.4	34.59	35.8	30.21	31.51	31.52	32.74	36.32	36.85	33.48	33.48	30.64	35.88	32.11	31.35
	25.99	34.76	34.98	35.97	30.16	31.98	31.24	32.55	35.3	36.95	33.35	33.04	30.7	35.7	31.25	31.55
1.5	21.88	30.6	30.68	31.53	30.36	31.36	27.8	30.19	33.95	33.42	31.4	29.8	29.49	34.38	29.16	34.16
	21.88	30.32	30.52	31.11	30.01	31.18	27.1	30.35	33.62	33.62	31	29.63	29.37	34.72	28.68	34.69
	22	30.13	30.65	31.93	30.11	31.52	27.57	30.15	34.42	33.72	31.08	29.8	29.71	34.46	29.19	34.52
3	24.27	34.48	33.02	35.16	30.34	30.48	29.15	32.36	33.16	35.31	33.06	33.63	31.41	34.62	35.63	35.93
	24.52	35.42	33.17	34.97	29.44	30.37	29.42	32.58	33.11	35.3	33.5	33.93	32.7	34.52	35.82	35.53
	24.45	34.63	33.23	34.83	30.23	30.83	29.54	32.63	32.95	35.39	33.38	33.7	32.08	34.46	35.15	35.74
6	23.4	33.27	33	34.36	30.95	30.48	30.8	31.4	31.52	35.48	34.11	32.98	31.45	34	31.09	34.52
	23.32	33.52	33.11	34.48	30	30.37	30.1	31.35	31.72	35.32	35.4	32.93	31.7	34.4	29.67	34.69
	23.3	33.45	33.21	34.97	30.97	29.83	30.57	31.52	31.75	35.19	36.32	32.7	31.52	34.98	29.58	34.27
12	22.91	31.59	30.78	33.36	29.14	31.24	29.07	30.48	34.15	35.63	34.04	30.41	30.28	35.98	34.47	35.86
	22.95	31.46	30.83	33.48	30.06	31.11	28.8	30.78	34.51	35.11	34.38	30.14	29.47	36.3	31.47	35.44
	22.62	31.31	30.85	33.97	28.67	31.83	28.35	30.34	34.69	35.28	34.85	30	30.31	36.04	31.1	35.62
24	23.01	31.68	32.32	32.63	29.29	29.8	28.03	32	35.07	35.78	33.97	31.27	30.59	35.78	31.35	35.55
	22.95	31.85	32.3	33.43	28.92	30.03	27.88	31.88	35.06	35.74	34.04	31.41	30.36	35.35	32.39	35.52
	23.09	31.74	32.41	33.42	28.28	30.23	27.85	31.72	34.96	35.62	33.74	31.21	31.03	35.84	31.31	35.08
48	22.11	31.37	33.53	34.39	32.2	28.25	26.76	35.68	34.54	32.58	30.74	30.46	28.34	34.3	29.84	34.09
	21.91	32.27	33.88	34.43	32.2	27.78	27.01	36.01	34.35	32.38	31.03	30.31	28.21	34.23	30.03	34.29
	22.08	32.54	34	34.73	32.22	27.79	26.81	35.72	35.55	32.21	30.83	30.1	28.2	34.45	30.39	34.15
72	23.08	34.08	35.41	35.62	31.54	28.43	28.15	34.99	33.95	33.59	33.16	32.81	30.89	35.83	31.07	33.25
	23.01	33.22	35.11	35.24	31.98	28.17	28.19	35.22	33.24	33.73	33.11	32.73	30.16	35.06	31.49	33.53
	23.19	32.37	35.2	35.39	31.58	28.119	28.19	35.21	33.11	33.21	33.19	32.73	31.16	35.92	31.48	33.13

## Sheet: cold stress
	internal reference gene	SPL15	SPL9	SPL5	SPL3	SPL10	SPL16	SPL17	SPL14	SPL19	SPL2	SPL8	SPL13	SPL7	SPL1	SPL11
0	28.05	31.07	31.22	32.84	31.49	29.35	26.52	30.05	35.45	34.57	31.31	31.68	28.14	35.24	29.04	32.62
	27.84	31.01	31.13	33.46	31.55	29.24	26.38	30.24	35.98	34.85	31.02	31.94	28.21	35.49	29.19	32.61
	27.59	31.08	31.44	32.98	31.59	28.98	26.46	30.12	35.21	34.65	31.24	31.98	28.19	35.54	29.27	32.87
0.5	28.82	31.4	32.5	33.56	32.52	29.26	28.21	32.07	35.99	35.01	32.56	32.88	29.04	35.87	31.08	33.66
	28.75	31.4	32.18	33.84	32.82	29.02	28.37	32.02	35.64	35.48	32.27	32.74	29.55	35.96	31.52	33.18
	27.87	31.11	32.42	33.87	32.84	29.04	28.32	32.19	35.98	35.01	32.52	32.94	29.05	35.93	31.13	33.71
1.5	29.42	33.99	34.6	33.52	32.2	29.43	32.07	34.99	36.88	36.88	35.19	35.56	32.3	36.87	33.77	35.52
	29.59	34.21	34.59	33.5	32.03	29.06	31.93	34.11	36.87	36.96	35.01	35.01	32.21	36.88	33.32	35.4
	29.44	34.44	34.63	33.43	32.06	29.13	31.98	35.53	37.01	36.91	35.24	35.21	32.25	36.98	33.59	35.59
3	29.22	35.78	33.29	34.43	31.54	30.43	31.6	36.96	36.84	36.59	34.98	34.98	34.07	36.17	34.21	36.4
	29.13	36.07	33.75	34.31	31.46	30.02	31.69	36.32	36.87	36.64	35.01	34.71	34.4	36.21	34.42	36.15
	29.07	35.98	33.66	34.5	31.98	30.29	31.99	36.26	36.98	36.97	34.88	34.59	34.01	36.44	34.13	36.96
6	29.74	35.15	34.06	33.01	31.1	30.32	30.43	36.22	36.98	36.73	33.82	34.68	35.04	36.8	34.78	36.8
	29.45	35.07	34.34	32.72	31.11	30.7	30.63	36.24	36.87	36.82	33.74	34.89	35.32	36.74	34.56	36.74
	29.52	35.13	34.44	32.84	31.15	30.72	30.37	36.74	36.99	36.66	33.96	34.43	35.21	36.87	34.42	36.44
12	27.58	35.07	35.99	31.73	32.82	28.2	33.32	35.23	35.82	34.5	40	34.61	33.1	36.1	34.49	35.63
	27.44	35.55	35.66	31.98	32.35	28.51	33.27	35.69	35.74	34.51	40	34.19	33.19	35.8	34.32	35.21
	27.5	35.15	36.17	31.87	32.46	28.2	33.44	35.76	35.98	34.29	40	34.88	32.78	35.98	34.76	35.01
24	24.98	34.41	33.46	32.35	31.02	27.79	29.77	33.17	36.14	33.88	32.34	33.62	33.06	34.88	27.37	34.32
	24.92	34.17	33.27	32.16	31.36	27.95	29.16	33.27	36.01	33.98	32.14	33.72	33.11	34.16	27.26	34.03
	24.88	33.98	33.45	32.38	31.14	27.79	29.88	33.78	36.98	33.5	32.44	33.85	32.29	34.27	27.61	34.96
48	24.67	33.57	34.45	31.04	30.47	27.16	28.38	33.98	36.88	33.1	31.98	34.42	33.63	34.49	29.3	30.24
	24.64	33.38	34.18	31.12	30.89	27.09	29.24	33.71	36.64	33.44	31.74	34.22	32.76	34.12	29.42	30.8
	24.85	33.84	34.97	30.99	30.69	26.94	29.17	33.7	36.85	33.64	31.88	34.21	32.42	35.31	29.4	30.7
72	25.07	34.8	34.04	30.47	30.27	26.86	28.63	34.99	35.02	34.05	33.81	33.62	33.41	34.94	30.64	32
	25.01	34.16	34.24	29.98	30.09	26.28	28.31	34.81	35.01	34.03	33.64	33.99	32.47	34.22	30.84	32.91
	24.98	34.17	34.89	30.22	30.03	26.3	27.28	34.67	35.13	34.85	33.78	33.49	32.48	34.59	30.23	32.09
