# Supplementary material for: Genome-Wide Identification and Expression Profiling of the SPL Transcription Factor Family in Response to Abiotic Stress in Centipedegrass
Source: Plants (Basel). 2024 Dec 28;14(1):62. doi: 10.3390/plants14010062 (PMC11723030; doi:10.3390/plants14010062)
Supplement: Supplementary file 1 [file plants-14-00062-s001.zip › Supplementary Table S2.xlsx]

## Sheet: Sheet1
Table S1 Primers of the genes in qRT-PCR
Primer	5' to 3'
EoSPL1F	ATTTATCTTCACCTCCCTAA
EoSPL1R	TACACCCATCCTGTTCTC
EoSPL2F	CACTTCCCATTCCTGACCAAC
EoSPL2R	TGCCACCCTCATGTACGACA
EoSPL3F	GGCGGCATAAGGTCTGTG
EoSPL3R	ACTGTTTGAATTGTTCGTGGAT
EoSPL5F	TTGCTTGCGGAGTTTGATGAG
EoSPL5R	GCTGAGGACCGGGTGGTATG
EoSPL7F	GCCGACATGGGCGTGGAGA
EoSPL7R	CGCTTGCTGTCGTCGAAGTGC
EoSPL8F	TCCCAGTGACTTACCTCC
EoSPL8R	AAATACCAAGCCAGATGC
EoSPL9F	CAAGGACCACTACCAGCAGCAC
EoSPL9R	ACCGAGGAGCACGACAGGAT
EoSPL10F	AGGTGGTTGTTGCTGGTC
EoSPL10R	CCGCTGGCTTGTTTCATA
EoSPL11F	AGAAAGTTGGAGCGTCAC
EoSPL11R	CATCTTCAGATCCCACAGG
EoSPL13F	TGGTCAGCGAGGAACTAT
EoSPL13R	TCTGTCAAGGCGTCAACTA
EoSPL14F	TTTTGACGGCAACCCTGTG
EoSPL14R	AGAGCGACCAGTCCATTGTG
EoSPL15F	TCTCCGTCTTCGGTGATT
EoSPL15R	CAGTATGATTTCTGCGTGTTT
EoSPL16F	TGCCTGATCCTGCACATC
EoSPL16R	GCTGGACCAGAGTTCCCT
EoSPL17F	GAAGGACGGCAGCCTGGACT
EoSPL17R	GCATAACGAGGGAGGTGATGAA
EoSPL19F	CGGCTACCGCACCTACTTC
EoSPL19R	AGGCGTTTCCTACAGCTCTTCT
UBC F(evm.model.ctg563.130)	GCAATGGGCTGACAAATACC
UBC R(evm.model.ctg563.130)	AGGCTGACATCGACTACAATAC
MD F(evm.model.ctg713.43)	CTCTGATCCATCGAGTCACATTAC
MD R(evm.model.ctg713.43)	GAGGGAAGCTCTGATGTTCATT
RIP F(evm.model.ctg389.12)	GGAACATGGGTGCATGATATTG
RIP R(evm.model.ctg389.12)	GGCTTGGATTGGAGACTATACC
